# Supplementary material for: The Role of Large Language Models in the Promotion of Minimally Invasive Interventional Radiologic Methods in Gynecology and Obstetrics
Source: J Clin Med. 2026 Apr 23;15(9):3234. doi: 10.3390/jcm15093234 (PMC13163413; doi:10.3390/jcm15093234)
Supplement: Supplementary file 1 [file jcm-15-03234-s001.zip]

Archive with 3 entries (3 files):
- S1-Gemini UAE.pdf
- S2-Chat UAE.pdf
- S3-OpenEvidence UAE.pdf
